# Supplementary material for: An Assessment of Different Genomic Approaches for Inferring Phylogeny of Listeria monocytogenes
Source: Front Microbiol. 2017 Nov 29;8:2351. doi: 10.3389/fmicb.2017.02351 (PMC5712588; doi:10.3389/fmicb.2017.02351)
Supplement: Supplementary file 8 [file Table1.XLSX]

## Sheet: Sheet1
Strains	Lineage	Serotype	MLST (ST)	MLST (CC)	Food matrice	technology	seqencing	Accession number	Bases (MB)	Qual Bases (MB)	Qual bases %	Reads	Qual reads	Qual reads %	Most common adapter (count)	2. Most common adapter (count)	Other adapters (count)	insert size	N50	No ctgs	longest	total bps	coverage
SO95	II	IIa	ST31	CC31	FPE	Illumina	Paired end	ERS1374939	305	282	92.62%	2020742	1936858	95.85%	128	123	217	262	473830	27	764539	3094304	96.94
08CEB263LM	II	IIa	ST121	CC121	FPE	Illumina	Paired end	ERS1374940	219	208	94.84%	1236472	1179650	95.40%	641	277	386	175	541743	26	1004666	3063334	96.9
05CEB426LM	II	IIa	ST121	CC121	Fish	Illumina	Paired end	ERS1374941	158	150	94.88%	905504	866750	95.72%	454	194	390	171	482387	29	1004116	3068258	70.09
03EB245LM	II	IIc	ST31	CC31	RTE	Illumina	Paired end	ERS1374942	239	221	92.48%	1585880	1517502	95.69%	564	533	729	250	10471	809	73641	3299542	58.64
09CEB328LM	II	IIa	ST121	CC121	Meat	Illumina	Paired end	ERS1374943	132	123	93.53%	746198	701952	94.07%	261	71	210	173	376398	24	758943	3067071	56.27
07CEB349LM	II	IIa	ST155	CC155	RTE	Illumina	Paired end	ERS1374944	272	252	92.52%	1806316	1729024	95.72%	988	941	1026	253	685702	11	783896	2893297	442.79
08CEB209LM	II	IIa	ST121	CC121	Meat	Illumina	Paired end	ERS1374945	85	80	94.25%	457926	439488	95.97%	394	114	270	192	173306	36	428547	3105835	39.2
07CEB276LM	II	IIa	ST121	CC121	RTE	Illumina	Paired end	ERS1374946	386	360	93.26%	2558558	2465260	96.35%	23167	22438	8885	236	465447	17	1220833	2942820	375.34
IN9	II	IIa	ST193	CC193	Diary	Illumina	Paired end	ERS1374947	232	216	93.19%	1537448	1474898	95.93%	93	86	187	259	292199	28	718763	2983862	373.25
AF95	II	IIa	ST31	CC31	FPE	Illumina	Paired end	ERS1374948	263	239	90.82%	1746926	1650712	94.49%	87	86	239	259	542683	10	1391050	2903154	349.62
AF105	II	IIc	ST9	CC9	FPE	Illumina	Paired end	ERS1374949	301	272	90.45%	1994460	1878786	94.20%	77	73	216	259	308473	23	473126	2913838	348.47
06CEB204LM	II	IIa	ST31	CC31	Fish	Illumina	Paired end	ERS1374950	322	303	94.24%	2132550	2062676	96.72%	305	297	505	257	631657	17	1218164	3117978	345.25
12CEB03LM	II	IIa	ST204	CC204	Fish	Illumina	Paired end	ERS1374951	340	317	93.26%	2257920	2174788	96.32%	308	294	546	255	437968	15	650381	3059179	337.79
09CEB923LM	I	IVb	ST389	CC389	FPE	Illumina	Paired end	ERS1374952	303	286	94.21%	2010956	1944744	96.71%	398	392	623	255	517706	11	1202936	2878975	335.35
11CEB340LM	II	IIa	ST200	CC200	Veg	Illumina	Paired end	ERS1374953	243	228	93.83%	1615416	1557374	96.41%	164	162	295	256	542042	9	1470960	2942228	330.56
08CEB60LM	II	IIa	ST121	CC121	Veg	Illumina	Paired end	ERS1374954	331	308	93.16%	2196122	2112684	96.20%	927	884	994	252	482686	21	780354	3058323	324.3
AF160	I	IIb	ST3	CC3	Fish	Illumina	Paired end	ERS1374955	291	273	93.71%	1929422	1858874	96.34%	181	178	388	256	518454	12	1223478	2982561	318.77
BO34	I	IVb	ST2	CC2	Meat	Illumina	Paired end	ERS1374956	336	311	92.52%	2228322	2133360	95.74%	642	611	1015	249	289667	26	483356	3030711	316.76
10CEB335LM	II	IIa	ST8	CC8	Meat	Illumina	Paired end	ERS1374957	183	168	92.01%	1214374	1157572	95.32%	213	212	296	256	578872	11	658706	2912918	315.49
BO2	II	IIa	ST772	CC20	FPE	Illumina	Paired end	ERS1374958	222	201	90.65%	1474086	1390096	94.30%	158	152	256	255	1458229	11	1458229	2828387	308.29
09CEB411LM	II	IIa	ST26	CC26	Diary	Illumina	Paired end	ERS1374959	263	241	91.78%	1743318	1659380	95.19%	194	187	339	255	547819	10	1184806	2899172	306.16
07CEB456LM	I	IIb	ST59	CC59	Fish	Illumina	Paired end	ERS1374960	294	277	94.07%	1951050	1884048	96.57%	766	740	896	254	482193	21	746059	2977191	304.42
05CEB474LM	II	IIa	ST31	CC31	Meat	Illumina	Paired end	ERS1374961	284	264	92.96%	1886220	1812076	96.07%	356	348	540	255	477160	21	762048	3081612	302.75
06CEB441LM	I	IVb	ST54	CC54	Meat	Illumina	Paired end	ERS1374962	261	240	92.00%	1734522	1653844	95.35%	1256	1179	1138	251	382020	16	1219331	2893948	301.91
AF90	I	IVb	ST1	CC1	Meat	Illumina	Paired end	ERS1374963	273	251	92.09%	1812196	1729284	95.42%	55	51	186	261	561376	15	1206945	2916834	299.38
11CEB213LM	II	IIa	ST121	CC121	Meat	Illumina	Paired end	ERS1374964	299	280	93.54%	1986376	1910792	96.19%	174	173	293	258	482124	20	781615	3019859	296.7
06CEB216LM	I	IIb	ST3	CC3	Diary	Illumina	Paired end	ERS1374965	294	272	92.64%	1948128	1867586	95.87%	75	65	184	262	516541	12	1214000	2929234	296.65
06CEB199LM	II	IIa	ST8	CC8	Meat	Illumina	Paired end	ERS1374966	204	187	91.93%	1354258	1286642	95.01%	119	117	131	259	438892	13	700458	2922832	296.31
08CEB214LM	II	IIc	ST121	CC121	RTE	Illumina	Paired end	ERS1374967	318	298	93.49%	2112014	2036656	96.43%	483	475	696	257	481340	21	608564	3054368	294.38
AF114	II	IIa	ST31	CC31	FPE	Illumina	Paired end	ERS1374968	288	268	93.11%	1911342	1832390	95.87%	252	249	386	256	420977	21	750520	3088193	289.87
08CEB79LM	II	IIa	ST121	CC121	Veg	Illumina	Paired end	ERS1374969	251	230	91.59%	1667708	1585726	95.08%	361	341	424	260	482686	22	780354	3058060	287.78
08CEB107LM	II	IIa	ST121	CC121	RTE	Illumina	Paired end	ERS1374970	236	219	92.74%	1564072	1499316	95.86%	319	307	325	260	482809	18	609041	3055994	285.95
09CEB160LM	I	IVb	ST4	CC4	Diary	Illumina	Paired end	ERS1374971	314	290	92.53%	2080450	1992986	95.80%	1855	1755	1897	249	501859	24	1182051	2916320	282.58
11CEB418LM	II	IIc	ST9	CC9	Meat	Illumina	Paired end	ERS1374972	279	260	93.19%	1848934	1774440	95.97%	390	372	464	256	583629	16	866162	2965949	282.54
AF104	II	IIc	ST9	CC9	FPE	Illumina	Paired end	ERS1374973	251	233	92.86%	1667514	1595938	95.71%	110	109	119	264	513808	14	604873	3066713	281.11
05CEB578LM	II	IIa	ST121	CC121	Fish	Illumina	Paired end	ERS1374974	65	62	94.73%	376222	359294	95.50%	215	66	195	169	103230	57	266130	3062686	28.61
11CEB391LM	II	IIa	ST8	CC8	Diary	Illumina	Paired end	ERS1374975	182	165	90.35%	1210788	1138754	94.05%	46	41	105	261	438892	17	587864	3012640	279.78
06CEB180LM	II	IIa	ST193	CC193	Fish	Illumina	Paired end	ERS1374976	318	299	94.19%	2107424	2037118	96.66%	235	229	377	257	320588	23	718151	3022282	278.89
09CEB861LM	II	IIc	ST9	CC9	FPE	Illumina	Paired end	ERS1374977	179	162	90.33%	1190592	1120180	94.09%	660	629	135	263	583388	12	866155	2963139	277.75
SO75	II	IIa	ST177	CC177	Diary	Illumina	Paired end	ERS1374978	176	162	91.89%	1170452	1115724	95.32%	57	54	108	262	542020	14	1223402	2912918	276.72
IN1	II	IIa	ST193	CC193	Food	Illumina	Paired end	ERS1374979	289	268	92.43%	1920518	1837690	95.69%	124	119	215	263	292199	34	666998	3037877	275.94
11CEB216LM	II	IIa	ST204	CC204	RTE	Illumina	Paired end	ERS1374980	270	252	93.13%	1793786	1719976	95.89%	416	412	563	257	437962	14	650381	2969020	275.18
12CEB397LM	II	IIa	ST121	CC121	Meat	Illumina	Paired end	ERS1374981	217	200	92.06%	1442180	1371474	95.10%	112	110	166	261	482123	24	611180	3050864	274.27
08CEB121LM	II	IIc	ST9	CC9	RTE	Illumina	Paired end	ERS1374982	252	233	92.49%	1671478	1594892	95.42%	222	216	312	257	477698	16	604874	3004795	273
06CEB225LM	II	IIc	ST9	CC9	Meat	Illumina	Paired end	ERS1374983	232	214	92.12%	1539204	1468814	95.43%	73	69	196	260	482825	14	604871	2949375	269.19
06CEB188LM	I	IVb	ST6	CC6	Fish	Illumina	Paired end	ERS1374984	273	256	93.71%	1813704	1747266	96.34%	356	354	498	253	397416	18	1217772	2954481	268
IN12	I	IVb	ST1	CC1	Food	Illumina	Paired end	ERS1374985	154	139	90.32%	1025586	964834	94.08%	43	33	89	264	477224	16	728445	2912429	267.06
03EB210LM	II	IIc	ST9	CC9	Diary	Illumina	Paired end	ERS1374986	227	210	92.28%	1509908	1442090	95.51%	218	212	333	258	477078	20	604876	3058754	264.07
13CEB542LM	I	IIb	ST5	CC5	Meat	Illumina	Paired end	ERS1374987	227	209	91.73%	1509014	1435750	95.14%	90	87	194	259	477182	16	699580	3016229	263.38
06CEB128LM	I	IVb	ST194	CC315	RTE	Illumina	Paired end	ERS1374988	297	276	93.16%	1969054	1888298	95.90%	268	263	407	256	517788	15	1231083	2929967	262.79
09CEB372LM	II	IIa	ST207	CC207	Meat	Illumina	Paired end	ERS1374989	230	212	92.16%	1527234	1453172	95.15%	191	190	277	259	581982	9	903753	2862720	260.1
12CEB1097LM	I	IVb	ST2	CC2	Veg	Illumina	Paired end	ERS1374990	247	227	91.56%	1642096	1559846	94.99%	423	398	526	255	272407	22	576491	2957950	259.95
10CEB605LM	I	IVb	ST2	CC2	Diary	Illumina	Paired end	ERS1374991	259	238	91.85%	1716222	1634492	95.24%	119	117	216	259	295134	22	661783	2963595	259.56
11CEB403LM	II	IIa	ST121	CC121	Fish	Illumina	Paired end	ERS1374992	334	312	93.43%	2214150	2135350	96.44%	260	255	454	255	482810	21	609041	3092714	258.77
05CEB573LM	I	IVb	ST220	CC220	Fish	Illumina	Paired end	ERS1374993	266	245	92.00%	1767814	1685656	95.35%	1451	1402	1042	253	478292	18	735871	2931295	258.41
08CEB181LM	II	IIa	ST155	CC155	Fish	Illumina	Paired end	ERS1374994	218	204	93.82%	1444292	1392168	96.39%	131	125	232	261	685740	10	783963	2893843	256.8
08CEB172LM	II	IIc	ST9	CC9	Fish	Illumina	Paired end	ERS1374995	275	255	92.71%	1823914	1748750	95.88%	576	552	637	255	449239	15	604871	2977504	256.01
AF39	II	IIa	ST7	CC7	Meat	Illumina	Paired end	ERS1374996	266	248	93.40%	1762192	1693376	96.09%	180	180	317	257	475305	18	1051643	2947101	255.34
IN10	II	IIa	ST193	CC193	Diary	Illumina	Paired end	ERS1374997	256	235	92.05%	1695668	1617262	95.38%	99	97	182	262	292208	36	666998	3038619	255.23
06CEB103LM	I	IIb	ST191	CC191	RTE	Illumina	Paired end	ERS1374998	283	263	92.66%	1880016	1801714	95.84%	717	680	820	255	484713	18	776349	3030051	253.29
10CEB615LM	I	IIb	ST224	CC224	Meat	Illumina	Paired end	ERS1374999	257	240	93.54%	1703054	1638840	96.23%	89	86	232	259	355868	17	1216290	2917327	253.08
10CEB341LM	I	IIb	ST5	CC5	RTE	Illumina	Paired end	ERS1375000	332	311	93.69%	2200486	2119962	96.34%	79	70	198	263	477126	29	746815	3091997	252.75
08CEB178LM	I	IIb	ST5	CC5	Meat	Illumina	Paired end	ERS1375001	315	296	93.98%	2091124	2018698	96.54%	1930	1869	1931	249	477182	31	750236	3034758	251.77
IN8	II	IIa	ST13	CC13	Diary	Illumina	Paired end	ERS1375002	239	222	92.87%	1586826	1523002	95.98%	66	66	171	261	474927	26	582583	3042091	251.52
06CEB211LM	I	IVb	ST6	CC6	Veg	Illumina	Paired end	ERS1375003	228	211	92.77%	1510496	1444794	95.65%	253	251	351	256	510173	14	1218451	2918587	251.37
09CEB338LM	II	IIa	ST21	CC21	Diary	Illumina	Paired end	ERS1375004	257	239	93.06%	1704290	1638540	96.14%	398	360	557	254	443677	17	763162	2913255	251.13
06CEB379LM	II	IIa	ST121	CC121	Veg	Illumina	Paired end	ERS1375005	228	216	94.51%	1514994	1467514	96.87%	236	231	349	258	465185	20	609040	3055868	251.11
05CEB674LM	I	IVb	ST2	CC2	Veg	Illumina	Paired end	ERS1375006	280	262	93.66%	1856288	1787228	96.28%	265	258	360	257	331004	18	903641	2919102	251.03
12CEB24LM	II	IIa	ST451	CC11	Diary	Illumina	Paired end	ERS1375007	154	135	87.74%	1021290	941268	92.16%	120	114	220	258	1460867	12	1460867	2838412	248.22
11CEB222LM	I	IVb	ST1	CC1	RTE	Illumina	Paired end	ERS1375008	205	191	93.30%	1361496	1307350	96.02%	352	351	474	255	351800	17	889406	2910287	247.73
11CEB450LM	II	IIa	ST204	CC204	FPE	Illumina	Paired end	ERS1375009	228	208	91.06%	1516504	1435258	94.64%	90	85	126	263	437962	15	698252	3069669	247.6
12CEB881LM	I	IIb	ST517	CC517	Diary	Illumina	Paired end	ERS1375010	213	198	93.18%	1411384	1354048	95.94%	72	67	159	261	509180	14	1229746	2880921	247.33
08CEB73LM	II	IIa	ST121	CC121	Veg	Illumina	Paired end	ERS1375011	239	218	91.28%	1587732	1505636	94.83%	405	378	361	258	480898	23	780354	3058141	246.02
05CEB480LM	II	IIc	ST9	CC9	Meat	Illumina	Paired end	ERS1375012	207	189	91.54%	1371950	1303168	94.99%	147	147	245	259	604874	12	909094	2989795	244.42
03EB237LM	I	IIb	ST3	CC3	Diary	Illumina	Paired end	ERS1375013	288	271	93.84%	1912534	1844678	96.45%	910	868	1024	251	515158	18	748725	3052196	244.35
11CEB633LM	I	IIb	ST59	CC59	FPE	Illumina	Paired end	ERS1375014	183	168	92.02%	1212714	1152954	95.07%	72	72	139	260	506560	10	1222093	2896628	244.11
11CEB367LM	II	IIa	ST121	CC121	FPE	Illumina	Paired end	ERS1375015	268	245	91.44%	1777316	1686934	94.91%	173	167	300	258	482470	21	608988	3092047	243.72
06CEB107LM	I	IIb	ST5	CC5	FPE	Illumina	Paired end	ERS1375016	248	228	91.79%	1646172	1566952	95.19%	148	141	231	260	508104	14	1264849	2963845	243.33
11CEB363LM	II	IIa	ST31	CC31	Veg	Illumina	Paired end	ERS1375017	248	231	93.28%	1646018	1579978	95.99%	89	88	232	260	420989	18	1259860	3047867	242.95
09CEB335LM	II	IIa	ST91	CC14	Food	Illumina	Paired end	ERS1375018	184	171	93.01%	1221270	1169620	95.77%	113	113	193	260	580705	18	1223653	2901270	241.56
06CEB656LM	I	IVb	ST1	CC1	Veg	Illumina	Paired end	ERS1375019	198	179	90.79%	1312278	1239110	94.42%	122	115	161	261	526968	13	1206054	2881561	241.26
AF30	II	IIc	ST9	CC9	Diary	Illumina	Paired end	ERS1375020	196	184	93.57%	1303406	1254226	96.23%	69	67	182	259	477078	18	604874	2995824	238.45
03EB120LM	II	IIc	ST9	CC9	Fish	Illumina	Paired end	ERS1375021	221	205	93.08%	1464786	1404010	95.85%	244	238	307	256	170495	37	326396	2895035	238.42
BO18	II	IIa	ST31	CC31	Meat	Illumina	Paired end	ERS1375022	216	198	91.87%	1433898	1361560	94.96%	54	51	157	259	584628	11	1273059	2998365	237.46
05CEB246LM	I	IVb	ST54	CC54	Meat	Illumina	Paired end	ERS1375023	232	214	92.05%	1540430	1469122	95.37%	467	448	455	256	382019	18	1219697	2893600	237.174
11CEB460LM	II	IIa	ST7	CC7	Fish	Illumina	Paired end	ERS1375024	178	160	89.76%	1183506	1108308	93.65%	25	21	101	261	1491271	13	1491271	2909316	236.5
03EB246LM	II	IIa	ST155	CC155	RTE	Illumina	Paired end	ERS1375025	244	230	94.39%	1620230	1568576	96.81%	274	265	347	259	441818	25	524846	3000429	235.65
11CEB371LM	II	IIa	ST31	CC31	Veg	Illumina	Paired end	ERS1375026	236	216	91.44%	1567666	1487884	94.91%	140	132	272	260	420989	20	753164	3047681	234.43
11CEB441LM	II	IIa	ST7	CC7	Fish	Illumina	Paired end	ERS1375027	195	181	93.10%	1291930	1238692	95.88%	95	95	182	259	437306	14	822448	2921102	234.29
SO96	II	IIc	ST9	CC9	Fish	Illumina	Paired end	ERS1375028	103	92	89.60%	684840	640174	93.48%	15	14	49	263	192566	70	540009	3028043	233.88
06CEB271LM	I	IVb	ST4	CC4	Veg	Illumina	Paired end	ERS1375029	230	213	92.52%	1524968	1460054	95.74%	628	589	776	252	578850	15	1223540	2957977	233.21
10CEB88LM	I	IIb	ST3	CC3	Meat	Illumina	Paired end	ERS1375030	234	216	92.54%	1552024	1482006	95.49%	115	110	213	260	516538	12	1223439	2968783	232.51
06CEB443LM	I	IIb	ST59	CC59	Meat	Illumina	Paired end	ERS1375031	200	182	90.95%	1328818	1256752	94.58%	1147	1099	879	249	506580	11	1219547	2896967	231.28
09CEB19LM	II	IIa	ST8	CC8	Veg	Illumina	Paired end	ERS1375032	194	179	92.01%	1288844	1228246	95.30%	141	139	218	257	301162	17	506123	3002196	230.55
07CEB914LM	II	IIa	ST121	CC121	Meat	Illumina	Paired end	ERS1375033	204	189	92.77%	1355488	1300214	95.92%	642	618	602	253	531951	17	1260419	3060595	230.38
04CEB202LM	II	IIa	ST21	CC21	FPE	Illumina	Paired end	ERS1375034	261	244	93.31%	1734460	1665192	96.01%	292	288	407	257	428616	16	641739	3012976	229.1
09CEB147LM	II	IIa	ST20	CC20	RTE	Illumina	Paired end	ERS1375035	208	194	93.38%	1380206	1326032	96.07%	319	317	372	258	542821	14	1025563	2971750	228.65
IN5	II	IIa	ST13	CC13	Diary	Illumina	Paired end	ERS1375036	305	286	94.00%	2019900	1950176	96.55%	126	125	262	260	504640	18	972786	3011469	228.57
06CEB205LM	II	IIa	ST31	CC31	Fish	Illumina	Paired end	ERS1375037	245	225	91.58%	1628422	1547208	95.01%	156	149	341	253	631658	14	1361506	3118007	227.32
11CEB364LM	II	IIa	ST121	CC121	Veg	Illumina	Paired end	ERS1375038	229	210	92.05%	1516968	1447024	95.39%	235	230	280	257	541124	14	1222622	2990974	226.06
IN3	II	IIa	ST13	CC13	Diary	Illumina	Paired end	ERS1375039	242	221	91.26%	1605300	1521380	94.77%	61	58	148	261	504639	17	972786	2983997	225.63
12CEB1306LM	II	IIa	ST121	CC121	Fish	Illumina	Paired end	ERS1375040	161	149	92.44%	1068074	1018628	95.37%	228	223	248	257	540993	14	1222622	2993718	225.54
SO56	II	IIa	ST534	CC535	Diary	Illumina	Paired end	ERS1375041	166	154	92.51%	1104258	1053634	95.42%	38	33	79	262	532455	13	1477646	2996419	224.62
08CEB08LM	I	IVb	ST4	CC4	FPE	Illumina	Paired end	ERS1375042	204	188	92.12%	1354002	1288458	95.16%	96	76	134	262	501868	15	1223633	2881944	224.34
11CEB354LM	II	IIa	ST31	CC31	Veg	Illumina	Paired end	ERS1375043	255	238	93.42%	1690316	1624580	96.11%	87	85	209	260	420989	18	1259441	3047541	221.75
09CEB334LM	II	IIa	ST26	CC26	Diary	Illumina	Paired end	ERS1375044	171	158	92.77%	1134508	1085054	95.64%	119	117	181	258	547819	11	1184844	2860150	220.79
06CEB178LM	II	IIa	ST193	CC193	Fish	Illumina	Paired end	ERS1375045	201	183	91.27%	1332362	1262748	94.78%	165	154	273	256	320588	23	718153	3020446	219.84
05CEB711LM	I	IVb	ST1	CC1	Diary	Illumina	Paired end	ERS1375046	191	177	92.73%	1269506	1216778	95.85%	241	236	321	257	520972	14	1206060	2891969	219.64
05CEB745LM	II	IIa	ST121	CC121	FPE	Illumina	Paired end	ERS1375047	228	212	93.00%	1513836	1450150	95.79%	216	207	283	258	480477	18	783273	3062387	219.64
12CEB1182LM	II	IIa	ST121	CC121	Veg	Illumina	Paired end	ERS1375048	198	184	92.82%	1316522	1259228	95.65%	149	146	220	259	481332	21	608564	3054353	219.54
08CEB54LM	II	IIa	ST121	CC121	Veg	Illumina	Paired end	ERS1375049	199	186	93.54%	1319196	1268722	96.17%	495	486	538	254	482075	17	609517	3056269	218.42
11CEB359LM	II	IIa	ST121	CC121	Veg	Illumina	Paired end	ERS1375050	242	225	92.74%	1607346	1536600	95.60%	56	53	165	260	581386	14	1262612	3003899	217.88
06CEB122LM	I	IVb	ST10	CC1	Veg	Illumina	Paired end	ERS1375051	241	223	92.74%	1596082	1530906	95.92%	279	278	373	257	476749	15	765303	2907789	217.21
IN4	II	IIa	ST13	CC13	Diary	Illumina	Paired end	ERS1375052	195	176	90.04%	1295378	1216064	93.88%	35	32	107	261	502861	28	582582	3041775	216.19
11CEB445LM	II	IIc	ST9	CC9	Fish	Illumina	Paired end	ERS1375053	198	180	91.09%	1315936	1246118	94.69%	53	50	158	258	506941	18	604873	2999436	214.1
10CEB109LM	II	IIc	ST9	CC9	RTE	Illumina	Paired end	ERS1375054	183	169	92.23%	1217262	1162692	95.52%	27	25	52	265	477700	15	604874	3004873	213.98
12CEB28LM	II	IIa	ST31	CC31	Veg	Illumina	Paired end	ERS1375055	243	225	92.56%	1613316	1540410	95.48%	151	145	271	257	350608	20	1218168	3113820	213.48
06CEB469LM	II	IIa	ST121	CC121	RTE	Illumina	Paired end	ERS1375056	231	212	91.60%	1534610	1458096	95.01%	406	384	573	252	481337	21	608600	3054292	212.8
10CEB73LM	II	IIc	ST9	CC9	RTE	Illumina	Paired end	ERS1375057	164	150	91.10%	1090934	1032608	94.65%	48	47	113	263	508228	16	604872	2998048	212.69
11CEB446LM	II	IIa	ST31	CC31	Veg	Illumina	Paired end	ERS1375058	233	213	91.64%	1543988	1468118	95.09%	131	126	192	261	420989	20	1009477	3048259	212.37
IN14	I	IVb	ST194	CC315	Diary	Illumina	Paired end	ERS1375059	205	190	92.68%	1359526	1299086	95.55%	87	78	191	259	518098	11	1211548	2905496	211.78
06CEB476LM	II	IIa	ST121	CC121	RTE	Illumina	Paired end	ERS1375060	242	224	92.38%	1609228	1537990	95.57%	157	149	221	260	482262	17	783274	3062429	209.7
06CEB179LM	II	IIa	ST193	CC193	Fish	Illumina	Paired end	ERS1375061	192	174	90.62%	1274650	1201184	94.24%	84	84	160	258	261532	37	718765	3090300	209.04
10CEB630LM	II	IIa	ST121	CC121	Fish	Illumina	Paired end	ERS1375062	236	219	92.71%	1567514	1502666	95.86%	186	180	311	256	481852	21	780750	3061666	208.49
11CEB341LM	II	IIa	ST121	CC121	Meat	Illumina	Paired end	ERS1375063	239	224	93.48%	1587948	1526704	96.14%	110	104	239	257	480785	17	782310	3060242	207.18
06CEB631LM	II	IIa	ST11	CC11	Meat	Illumina	Paired end	ERS1375064	187	170	91.30%	1239626	1175646	94.84%	71	70	147	264	539710	17	606558	2993500	207.1
05CEB319LM	II	IIa	ST9	CC9	Veg	Illumina	Paired end	ERS1375065	195	178	91.32%	1297072	1229700	94.81%	173	171	200	256	604862	15	907300	3004799	205.79
09CEB653LM	II	IIc	ST9	CC9	Meat	Illumina	Paired end	ERS1375066	191	174	91.42%	1265406	1200938	94.91%	69	67	129	262	477183	22	604871	3132678	204.9
08CEB244LM	II	IIa	ST620	CC420	Diary	Illumina	Paired end	ERS1375067	215	201	93.47%	1426388	1371182	96.13%	176	174	315	257	542559	21	1228072	2866862	202.41
05CEB746LM	II	IIa	ST121	CC121	FPE	Illumina	Paired end	ERS1375068	228	211	92.34%	1513992	1447052	95.58%	618	590	719	254	341145	22	541207	3054383	202.29
11CEB254LM	II	IIa	ST101	CC101	Fish	Illumina	Paired end	ERS1375069	168	153	90.98%	1116982	1056652	94.60%	34	33	81	262	592140	10	1404349	2965926	199.97
04CEB555LM	I	IVb	ST217	CC217	FPE	Illumina	Paired end	ERS1375070	199	181	90.83%	1322604	1249174	94.45%	111	104	184	262	475009	16	740223	2902224	197.94
10CEB63LM	I	IVb	ST2	CC2	Meat	Illumina	Paired end	ERS1375071	217	201	92.69%	1439150	1379228	95.84%	101	98	241	258	331005	23	486355	3003726	197.94
BO38	II	IIa	ST31	CC31	FPE	Illumina	Paired end	ERS1375072	173	158	91.52%	1150040	1092248	94.97%	36	36	128	261	473835	17	796323	3023050	197.7
08CEB03LM	II	IIa	ST193	CC193	Meat	Illumina	Paired end	ERS1375073	169	155	91.50%	1125202	1068534	94.96%	93	89	145	260	320692	22	717353	2955390	196.62
IN6	II	IIa	ST13	CC13	Diary	Illumina	Paired end	ERS1375074	254	235	92.55%	1684044	1607862	95.48%	67	65	183	262	504640	19	972786	3010808	195.35
08CEB261LM	II	IIc	ST9	CC9	FPE	Illumina	Paired end	ERS1375075	233	215	92.50%	1545374	1478864	95.70%	549	517	587	254	416178	36	508423	2964296	193.6
08CEB53LM	II	IIa	ST121	CC121	RTE	Illumina	Paired end	ERS1375076	473	449	95.08%	2889794	2713880	93.91%	1311	218	557	153	542601	19	1068747	3068944	192.41
09CEB369LM	I	IVb	ST2	CC2	RTE	Illumina	Paired end	ERS1375077	257	241	93.73%	1706676	1644360	96.35%	417	416	606	253	272120	42	558325	3164584	192.3
99EB04LM	II	IIa	ST13	CC13	Diary	Illumina	Paired end	ERS1375078	142	129	90.60%	944644	888106	94.01%	38	33	94	263	496458	18	1051777	2978112	191.99
10CEB339LM	II	IIa	ST121	CC121	RTE	Illumina	Paired end	ERS1375079	287	265	92.64%	1901458	1821910	95.82%	390	373	469	259	510968	52	1093056	3087379	190.66
07CEB217LM	I	IVb	ST2	CC2	RTE	Illumina	Paired end	ERS1375080	250	235	93.81%	1659698	1600156	96.41%	386	369	477	256	308242	29	657716	3169002	189.25
08CEB173LM	II	IIa	ST121	CC121	Meat	Illumina	Paired end	ERS1375081	173	156	90.46%	1149168	1082472	94.20%	391	376	253	257	479455	20	609422	3047548	188.73
08CEB398LM	II	IIa	ST121	CC121	Fish	Illumina	Paired end	ERS1375082															188.69
03EB279LM	II	IIa	ST19	CC19	Fish	Illumina	Paired end	ERS1375083	170	156	91.79%	1130374	1075644	95.16%	79	77	109	262	433387	15	1452626	2945337	188.338
06CEB189LM	I	IVb	ST1	CC1	Fish	Illumina	Paired end	ERS1375084	154	141	91.21%	1024674	967958	94.46%	150	149	187	259	480762	19	730000	3034100	188.29
IN15	I	IVb	ST10	CC1	Diary	Illumina	Paired end	ERS1375085	299	276	92.28%	1981690	1893826	95.57%	94	91	268	261	517198	13	1206005	2871058	187.8
AF143	II	IIa	ST37	CC37	FPE	Illumina	Paired end	ERS1375086	216	202	93.68%	1432758	1379802	96.30%	88	86	209	259	1497177	11	1497177	2891393	186.3
09CEB582LM	II	IIa	ST18	CC18	FPE	Illumina	Paired end	ERS1375087	197	184	93.32%	1306186	1254208	96.02%	60	41	111	262	509339	17	988474	2916924	184.94
SO190	II	IIa	ST26	CC26	Diary	Illumina	Paired end	ERS1375088	178	163	91.28%	1184354	1122502	94.78%	32	22	69	263	597854	10	1215925	2941520	184.51
11CEB365LM	II	IIa	ST121	CC121	RTE	Illumina	Paired end	ERS1375089	180	165	91.49%	1194896	1134432	94.94%	87	83	119	260	480783	19	782429	3057354	183.33
AF28	I	IVb	ST1	CC1	Diary	Illumina	Paired end	ERS1375090	175	161	91.95%	1162288	1108126	95.34%	51	45	104	263	475848	20	506354	2848353	181.28
11CEB245LM	II	IIa	ST193	CC193	Fish	Illumina	Paired end	ERS1375091	208	190	91.62%	1379864	1311898	95.07%	52	47	143	260	261533	37	718780	3090632	180.64
06CEB212LM	I	IIa	ST59	CC59	Diary	Illumina	Paired end	ERS1375092	194	181	93.03%	1288858	1234780	95.80%	129	128	207	259	274286	28	506533	2858566	180.39
09CEB30LM	I	IVb	ST6	CC6	Veg	Illumina	Paired end	ERS1375093	184	171	92.62%	1223088	1171618	95.79%	524	502	469	256	510375	14	1218504	2877930	180.39
08CEB279LM	II	IIa	ST121	CC121	Meat	Illumina	Paired end	ERS1375094	433	410	94.58%	2574536	2415936	93.84%	989	249	503	160	513308	23	1034532	3062243	179.62
09CEB333LM	II	IIa	ST121	CC121	Meat	Illumina	Paired end	ERS1375095	434	412	95.05%	2547958	2407064	94.47%	1122	320	442	163	482160	22	608897	3062986	179.06
08CEB44LM	II	IIa	ST121	CC121	RTE	Illumina	Paired end	ERS1375096	425	399	94.02%	2517812	2364582	93.91%	1094	185	455	160	482159	21	609677	3097848	177.91
09CEB371LM	I	IVb	ST2	CC2	FPE	Illumina	Paired end	ERS1375097	235	220	93.62%	1562308	1503410	96.23%	248	248	334	257	272407	34	531787	3183969	176.55
AF40	I	IVb	ST1	CC1	Meat	Illumina	Paired end	ERS1375098	185	172	93.08%	1226108	1175550	95.88%	312	307	320	257	445685	19	759230	2949095	174.36
07CEB394LM	I	IIb	ST5	CC5	Diary	Illumina	Paired end	ERS1375099	183	167	91.62%	1213446	1153694	95.08%	279	276	363	257	442055	17	786801	3014410	171.94
08CEB109LM	II	IIa	ST121	CC121	Veg	Illumina	Paired end	ERS1375100	202	187	92.67%	1339492	1279778	95.54%	207	205	321	256	482474	18	609516	3056428	170.94
08CEB61LM	II	IIa	ST121	CC121	Diary	Illumina	Paired end	ERS1375101	412	391	94.97%	2431064	2299212	94.58%	1011	271	509	162	529370	25	1093248	3092161	170.56
05CEB303LM	II	IIa	ST9	CC9	Diary	Illumina	Paired end	ERS1375102	171	157	92.05%	1136472	1083606	95.35%	114	106	204	257	312028	31	479953	3072327	169.23
10CEB344LM	I	IIb	ST5	CC5	RTE	Illumina	Paired end	ERS1375103	173	159	92.06%	1148152	1092024	95.11%	27	20	80	266	476815	24	788214	3017911	166.75
09CEB645LM	I	IVb	ST2	CC2	Meat	Illumina	Paired end	ERS1375104	198	179	90.33%	1316272	1238306	94.08%	64	49	117	262	331001	23	933342	3102968	166.39
01EB168LM	II	IIa	ST662	CC193	Fish	Illumina	Paired end	ERS1375105	178	167	93.99%	1180674	1139180	96.49%	98	93	163	258	422844	24	756684	3003863	165.804
10CEB631LM	II	IIa	ST121	CC121	Fish	Illumina	Paired end	ERS1375106	166	152	91.76%	1100768	1047364	95.15%	29	26	95	261	480684	20	780750	3061085	164.95
09CEB684LM	II	IIa	ST121	CC121	Fish	Illumina	Paired end	ERS1375107	179	162	90.72%	1185570	1118988	94.38%	141	133	205	257	482470	20	780750	3059790	162.38
11CEB217LM	II	IIc	ST9	CC9	Meat	Illumina	Paired end	ERS1375108	145	133	91.48%	965460	913702	94.64%	150	146	207	258	583329	12	866167	2967782	158.58
03EB425LM	II	IIa	ST775	CC101	Fish	Illumina	Paired end	ERS1375109	169	157	92.81%	1125206	1076090	95.63%	152	151	177	260	501989	14	609318	3008128	157.91
11CEB205LM	II	IIa	ST37	CC37	Veg	Illumina	Paired end	ERS1375110	184	170	92.29%	1220376	1162106	95.23%	96	93	188	261	450121	15	1206499	2888231	157.41
IN7	II	IIa	ST13	CC13	Diary	Illumina	Paired end	ERS1375111	173	158	91.73%	1145934	1089836	95.10%	24	23	84	264	504639	19	972786	3011231	156.32
09CEB339LM	I	IVb	ST257	CC2	Food	Illumina	Paired end	ERS1375112	148	137	92.89%	982270	940738	95.77%	206	203	250	257	547888	17	970956	2998455	156.24
99EB15LM	II	IIc	ST9	CC9	Diary	Illumina	Paired end	ERS1375113	152	139	91.38%	1012882	957584	94.54%	1682	1652	126	261	583230	15	866162	3023117	154.71
08CEB286LM	II	IIa	ST20	CC20	Diary	Illumina	Paired end	ERS1375114	163	151	92.66%	1083800	1035446	95.54%	214	209	253	255	430292	14	584976	2962956	152.26
03EB411LM	I	IIb	ST3	CC3	RTE	Illumina	Paired end	ERS1375115	192	178	92.85%	1271664	1220150	95.95%	452	431	555	254	558611	215	1221692	3202999	150.61
09CEB734LM	II	IIa	ST121	CC121	Meat	Illumina	Paired end	ERS1375116	343	319	92.90%	2024482	1887522	93.23%	933	382	321	163	532079	20	1034534	3064352	148.83
12CEB902LM	II	IIa	ST121	CC121	FPE	Illumina	Paired end	ERS1375117	332	309	93.13%	2200834	2116126	96.15%	743	712	894	253	480783	24	608566	3049720	147.76
13CEB777LM	II	IIa	ST121	CC121	Fish	Illumina	Paired end	ERS1375118	179	164	91.65%	1190070	1128058	94.79%	78	77	123	263	465250	21	710383	3093115	147.57
08CEB07LM	II	IIa	ST121	CC121	FPE	Illumina	Paired end	ERS1375119	185	170	91.67%	1229918	1169372	95.08%	123	120	178	259	482811	19	609518	3056336	145.32
12CEB857LM	II	IIc	ST9	CC9	Meat	Illumina	Paired end	ERS1375120	240	220	91.41%	1593882	1512498	94.89%	214	208	314	259	434720	18	508334	3006859	141.11
09CEB835LM	II	IIa	ST121	CC121	Meat	Illumina	Paired end	ERS1375121	316	292	92.64%	1820242	1698254	93.30%	718	332	299	168	482178	23	609224	3090655	137.71
11CEB350LM	II	IIa	ST31	CC31	RTE	Illumina	Paired end	ERS1375122	175	161	92.50%	1159378	1106070	95.40%	100	94	196	256	420989	90	753160	3105481	134.57
09CEB866LM	II	IIc	ST9	CC9	Meat	Illumina	Paired end	ERS1375123	319	304	95.18%	1810630	1718104	94.89%	585	167	364	172	482487	20	604971	2953718	134.07
12CEB903LM	II	IIa	ST121	CC121	FPE	Illumina	Paired end	ERS1375124	197	184	93.51%	1309154	1258982	96.17%	143	136	223	258	480782	37	608566	3071642	133.14
06CEB542LM	I	IVb	ST6	CC6	FPE	Illumina	Paired end	ERS1375125	146	134	92.12%	970418	923010	95.11%	258	253	239	260	510174	15	1218507	2878199	131.59
09CEB351LM	II	IIa	ST121	CC121	RTE	Illumina	Paired end	ERS1375126	311	295	94.88%	1756934	1666236	94.84%	740	177	354	175	481493	34	749083	3069709	131.53
IN11	I	IVb	ST2	CC2	Food	Illumina	Paired end	ERS1375127	238	220	92.65%	1578086	1512258	95.83%	349	344	462	255	308243	23	483280	2999831	131.15
AF32	I	IVb	ST1	CC1	Diary	Illumina	Paired end	ERS1375128	147	134	91.30%	976016	922604	94.53%	65	59	162	259	295281	20	517153	2833721	129.63
09CEB370LM	I	IVb	ST54	CC54	Veg	Illumina	Paired end	ERS1375129	123	111	89.94%	820360	769622	93.82%	29	27	74	264	382021	17	627078	2895085	128.89
01EB161LM	II	IIa	ST206	CC14	Fish	Illumina	Paired end	ERS1375130	231	215	92.83%	1535850	1474078	95.98%	293	277	377	256	540535	14	1229528	2958097	126.01
09CEB379LM	II	IIa	ST121	CC121	FPE	Illumina	Paired end	ERS1375131	286	263	91.86%	1659362	1540492	92.84%	621	279	317	165	616193	17	1068748	3061659	125.92
09CEB633LM	II	IIc	ST9	CC9	RTE	Illumina	Paired end	ERS1375132	282	255	90.62%	1650640	1525180	92.40%	726	296	281	161	475988	28	639574	3101034	124.82
03EB13LM	II	IIa	ST121	CC121	RTE	Illumina	Paired end	ERS1375133	242	223	92.09%	1609154	1535612	95.43%	673	644	626	256	530342	19	780749	3108683	119.29
09CEB864LM	II	IIa	ST121	CC121	Meat	Illumina	Paired end	ERS1375134	273	251	92.19%	1622954	1502688	92.59%	689	343	370	159	494197	33	1477316	3015879	119.01
09CEB575LM	II	IIa	ST121	CC121	RTE	Illumina	Paired end	ERS1375135	269	246	91.66%	1530992	1424806	93.06%	625	271	321	169	529776	22	1093947	3095568	118.83
04CEB235LM	II	IIa	ST121	CC121	Fish	Illumina	Paired end	ERS1375136	181	167	91.91%	1204348	1147016	95.24%	220	212	298	257	482069	36	610746	3107774	118.54
99EB24LM	II	IIa	ST13	CC13	Diary	Illumina	Paired end	ERS1375137	131	120	91.83%	870744	828742	95.18%	55	54	133	259	496661	17	1052521	3035626	118.19
09CEB924LM	II	IIa	ST121	CC121	Meat	Illumina	Paired end	ERS1375138	282	269	95.18%	1610814	1527432	94.82%	598	163	338	171	325750	35	1295782	3093339	118.03
10CEB428LM	II	IIa	ST121	CC121	Meat	Illumina	Paired end	ERS1375139	266	251	94.49%	1475878	1401366	94.95%	435	114	242	178	205513	72	301813	3082762	113.77
02EB477LM	I	IVb	ST2	CC2	Fish	Illumina	Paired end	ERS1375140	153	142	93.00%	1018098	975186	95.79%	356	345	419	255	272408	20	593936	2959517	111.27
08CEB473LM	II	IIa	ST121	CC121	Meat	Illumina	Paired end	ERS1375141	267	253	94.88%	1548902	1459170	94.21%	724	118	356	166	495417	25	1038789	3067853	110.13
06CEB377LM	II	IIa	ST121	CC121	FPE	Illumina	Paired end	ERS1375142	126	114	90.49%	837224	788496	94.18%	110	109	153	257	482474	20	608987	3056130	110.1
09CEB373LM	II	IIa	ST121	CC121	Meat	Illumina	Paired end	ERS1375143	260	246	94.63%	1482404	1402942	94.64%	557	144	327	170	480152	30	576725	3057805	109.37
08CEB196LM	II	IIa	ST121	CC121	RTE	Illumina	Paired end	ERS1375144	236	221	93.67%	1343144	1274380	94.88%	613	167	303	171	468348	23	625488	3094905	103.68
09CEB09LM	II	IIc	ST9	CC9	Meat	Illumina	Paired end	ERS1375145	244	231	94.49%	1435976	1352384	94.18%	622	153	314	163	193003	44	491675	2995569	102.11
EGD	II	IIa	ST12	CC7	Ref
EGDe	II	IIa	ST35	CC9	Ref
