# Supplementary material for: An Assessment of Different Genomic Approaches for Inferring Phylogeny of Listeria monocytogenes
Source: Front Microbiol. 2017 Nov 29;8:2351. doi: 10.3389/fmicb.2017.02351 (PMC5712588; doi:10.3389/fmicb.2017.02351)
Supplement: Supplementary file 9 [file Table2.XLSX]

## Sheet: table S2a Lineage details
Lineage	Sum of strains in the ST	CgMLST	wgMLST	SNPEGDe	SNPEGD	CgMLPPST	WgMLPPST Cloud	WgMLPPST Shell
Lineage I	56	0	0	0	0	0	3	1
Lineage II	152	0	0	0	0	0	32	1
	208	0	0	0	0	0	35	2

## Sheet: table S2b serotype details
molecular serotype	Sum of strains in the ST	CgMLST	wgMLST	SNPEGDe	SNPEGD	CgMLPPST	WgMLPPST Cloud	WgMLPPST Shell
IIa	128	3	3	1	2	0	4	3
IIc	17	4	2	1	3	2	2	2
IIb	25	0	0	0	0	0	6	1
IVb	38	0	0	0	5	2	13	1
	208	7	5	2	5	4	25	7

## Sheet: Table S2c ST details
ST	Sum of strains in the ST	CgMLST	wgMLST	SNPEGDe	SNPEGD	CgMLPPST	WgMLPPST Cloud	WgMLPPST Shell
ST101	1	-	-	-	-	-	-	-
ST11	1	-	-	-	-	-	-	-
ST177	1	-	-	-	-	-	-	-
ST18	1	-	-	-	-	-	-	-
ST19	1	-	-	-	-	-	-	-
ST191	1	-	-	-	-	-	-	-
ST200	1	-	-	-	-	-	-	-
ST206	1	-	-	-	-	-	-	-
ST207	1	-	-	-	-	-	-	-
ST217	1	-	-	-	-	-	-	-
ST220	1	-	-	-	-	-	-	-
ST224	1	-	-	-	-	-	-	-
ST257	1	-	-	-	-	-	-	-
ST389	1	-	-	-	-	-	-	-
ST451	1	-	-	-	-	-	-	-
ST517	1	-	-	-	-	-	-	-
ST534	1	-	-	-	-	-	-	-
ST620	1	-	-	-	-	-	-	-
ST662	1	-	-	-	-	-	-	-
ST772	1	-	-	-	-	-	-	-
ST775	1	-	-	-	-	-	-	-
ST91	1	-	-	-	-	-	-	-
ST31	1	-	-	-	-	-	-	-
ST35	1	-	-	-	-	-	-	-
ST10	2	0	0	0	0	0	1	1
ST194	2	0	0	0	0	0	0	0
ST20	2	0	0	0	0	0	0	0
ST21	2	0	0	0	0	0	1	1
ST37	2	0	0	0	0	0	0	1
ST155	3	0	0	0	0	0	0	0
ST204	3	0	0	0	0	0	0
ST26	3	0	0	0	0	0	1	0
ST4	3	0	0	0	0	0	0	0
ST54	3	0	0	0	0	0	0	0
ST7	3	0	0	0	0	0	0	1
ST6	4	0	0	0	0	0	0	0
ST8	4	0	0	0	0	0	0	1
ST3	5	0	5	0	0	0	0	2
ST59	5	1	1	0	0	0	0	2
ST5	6	0	0	0	0	0	0	6
ST1	8	0	4	4	4	1	4	5
ST13	8	0	0	0	0	0	0	0
ST193	8	0	0	0	0	0	0	0
ST2	11	0	0	5	5	3	3	2
ST31	14	1	1	2	2	2	7	3
ST9	25	0	0	0	0	0	10	0
ST121	58	0	0	0	0	0	0	1
	208	2	11	11	11	6	27	26

## Sheet: table S2d PFGE details
PFGE groups	Sum of strains in the ST	CgMLST	wgMLST	SNPEGDe	SNPEGD	CgMLPPST	WgMLPPST Cloud	WgMLPPST Shell
4	1	-	-	-	-	-	-	-
5	1	-	-	-	-	-	-	-
6	1	-	-	-	-	-	-	-
7	1	-	-	-	-	-	-	-
8	1	-	-	-	-	-	-	-
9	1	-	-	-	-	-	-	-
10	1	-	-	-	-	-	-	-
11	1	-	-	-	-	-	-	-
14	1	-	-	-	-	-	-	-
15	1	-	-	-	-	-	-	-
17	1	-	-	-	-	-	-	-
18	1	-	-	-	-	-	-	-
20	1	-	-	-	-	-	-	-
21	1	-	-	-	-	-	-	-
25	1	-	-	-	-	-	-	-
26	1	-	-	-	-	-	-	-
27	1	-	-	-	-	-	-	-
28	1	-	-	-	-	-	-	-
29	1	-	-	-	-	-	-	-
30	1	-	-	-	-	-	-	-
31	1	-	-	-	-	-	-	-
32	1	-	-	-	-	-	-	-
35	1	-	-	-	-	-	-	-
37	1	-	-	-	-	-	-	-
44	1	-	-	-	-	-	-	-
45	1	-	-	-	-	-	-	-
46	1	-	-	-	-	-	-	-
47	1	-	-	-	-	-	-	-
48	1	-	-	-	-	-	-	-
49	1	-	-	-	-	-	-	-
50	1	-	-	-	-	-	-	-
2	2	0	0	0	1	0	0	0
19	2	0	0	0	0	0	0	1
34	2	0	0	0	0	0	0	0
13	3	1	1	1	1	2	1	3
22	4	1	1	0	1	1	2	1
23	4	0	0	0	0	0	0	1
24	4	1	1	1	1	1	1	2
41	5	2	2	3	3	1	3	2
43	5	1	1	1	1	1	1	3
33	6	0	0	0	0	0	0	0
36	6	2	2	2	2	2	0	2
42	6	1	1	1	1	3	1	3
39	7	0	0	0	0	0	3	4
1	8	0	0	0	0	0	0	0
40	10	4	3	5	5	6	6	3
3	11	2	2	1	1	5	6	7
38	14	3	3	2	2	2	3	8
16	24	11	14	12	14	9	12	15
12	54	39	34	35	34	23	23	23
	208	68	65	64	67	56	62	78

## Sheet: table S2e Summery
trees based on genomic methods	Lineage	Serotype	conventional MLST	PFGE
Core genome MLST	0	7	1	68
Whole genome MLST	0	5	6	65
SNP tree EGD-e	0	2	11	64
SNP tree EGD	0	5	11	67
CgMLPPST tree based on the study panel	0	4	6	56
WgMLPPST tree (Shell)	2	7	24	78
WgMLPPST tree (Cloud)	35	25	26	62
trees based on genomic methods	Lineage	Serotype	conventional MLST	PFGE
Core genome MLST	0	0.0336538	0.00480769	0.326923
Whole genome MLST	0	0.0240385	0.0288462	0.3125
SNP tree EGD-e	0	0.00961538	0.0528846	0.307692
SNP tree EGD	0	0.0240385	0.0528846	0.322115
CgMLPPST tree based on the study panel	0	0.0192308	0.0288462	0.269231
WgMLPPST tree (Shell)	0.00961538	0.0336538	0.125	0.375
WgMLPPST tree (Cloud)	0.168269	0.120192	0.129808	0.298077
trees based on genomic methods	Lineage	Serotype	conventional MLST	PFGE
Core genome MLST	1	0.966346	0.995192	0.673077
Whole genome MLST	1	0.975962	0.971154	0.6875
SNP tree EGD-e	1	0.990438	0.947162	0.6923
SNP tree EGD	1	0.976023	0.947169	0.677946
CgMLPPST tree based on the study panel	1	0.980769	0.9712	0.730862
WgMLPPST tree (Shell)	0.990385	0.966346	0.875	0.625
WgMLPPST tree (Cloud)	0.831731	0.879808	0.870192	0.701923
